# Supplementary material for: Leptin signalling regulates transcriptional differences in granulosa cells from genetically obese mice but not the activation of NLRP3 inflammasome
Source: Sci Rep. 2024 Apr 5;14:8070. doi: 10.1038/s41598-024-58181-w (PMC10997671; doi:10.1038/s41598-024-58181-w)
Supplement: Supplementary file 4 — Supplementary Table 1. [file 41598_2024_58181_MOESM4_ESM.xlsx]

## Sheet: Arkusz1
Table S1. Summary of datasets used in the study (For the analysis i chose samples marked by yellow colour)
Total number of	db|db								ob|ob
	-|-				"+|+"				-|-			"+|+"
	HOM_24	HOM_53	HOM_68	HOM_81	het_37	het_51	het_69	het_75	obHOM_106	obHOM_41	obHOM_50	obHet_60	obHet_65	obHet_68
reads before QC	3845985	3589840	3633762	4845675	5529703	7812580	5476399	6084373	8211155	10808094	12981061	7140677	5835327	6978296
reads after QC	3841593	3583983	3628381	4839234	5523334	7804266	5471247	6078578	8201205	10789585	12965990	7132892	5829010	6967367
mapped reads	3685421	3412094	3461133	4643785	5301625	7530891	5276233	5862320	7908511	10264757	12447133	6866241	5609814	6311970
uniquely mapped reads	3203046	3035654	3094281	4108802	4637125	6604891	4601872	5121822	6955557	9106651	10829835	6065975	4972433	5383134
expressed genes	18004	18522	17934	18557	18094	20381	19333	19189	21500	21042	23270	20386	20741	22249
				-|-	"+|+"
			db|db	3.14866e+06	4.87947e+06
			ob|ob	9106651	5383134
Total number of	db|db								ob|ob
	-|-				"+|+"				-|-
	HOM_24	HOM_53	HOM_68	HOM_81	het_37	het_51	het_69	het_75	obHOM_106	obHOM_41	obHOM_50	obHet_60	obHet_65	obHet_68
reads before QC	3845985	3589840	3633762	4845675	5529703	7812580	5476399	6084373	8211155	10808094	12981061	7140677	5835327	6978296
reads after QC	3841593	3583983	3628381	4839234	5523334	7804266	5471247	6078578	8201205	10789585	12965990	7132892	5829010	6967367
mapped reads	3685421	3412094	3461133	4643785	5301625	7530891	5276233	5862320	7908511	10264757	12447133	6866241	5609814	6311970
uniquely mapped reads	3203046	3035654	3094281	4108802	4637125	6604891	4601872	5121822	6955557	9106651	10829835	6065975	4972433	5383134
expressed genes	18004	18522	17934	18557	18094	20381	19333	19189	21500	21042	23270	20386	20741	22249
