# Supplementary material for: Leptin signalling regulates transcriptional differences in granulosa cells from genetically obese mice but not the activation of NLRP3 inflammasome
Source: Sci Rep. 2024 Apr 5;14:8070. doi: 10.1038/s41598-024-58181-w (PMC10997671; doi:10.1038/s41598-024-58181-w)
Supplement: Supplementary file 5 — Supplementary Table 2. [file 41598_2024_58181_MOESM5_ESM.xlsx]

## Sheet: Arkusz1
Table S2. Differentially expressed genes (DEGs) identified in mice lacking ObRb leptin receptor (db/db)
ENSEMBL	Symbol	Gene full name	log2FC	P-adjusted
ENSMUSG00000021319	Sfrp4	secreted frizzled-related protein 4	-4.20205948144076	8.25321246199928e-16
ENSMUSG00000054843	Atrnl1	attractin like 1	1.00378032656027	8.74661006649093e-6
ENSMUSG00000028036	Ptgfr	prostaglandin F receptor	-6.13060392391517	0.00122242937577882
ENSMUSG00000060126	Tpt1	tumor protein, translationally-controlled 1	-0.863742342415908	0.00122242937577882
ENSMUSG00000024620	Pdgfrb	platelet derived growth factor receptor, beta polypeptide	1.92261197314742	0.0050504330875672104
ENSMUSG00000069755	3110053B16Rik	RIKEN cDNA 3110053B16 gene	-0.998898805017649	0.0050504330875672104
ENSMUSG00000008575	Nfib	nuclear factor I/B	2.42919805104558	0.00505447662777905
ENSMUSG00000027966	Col11a1	collagen, type XI, alpha 1	1.5157159134052	0.00505447662777905
ENSMUSG00000021214	Akr1c18	aldo-keto reductase family 1, member C18	-4.15704240031944	0.0054577710649987
ENSMUSG00000030342	Cd9	CD9 antigen	0.935171137643978	0.0113676376189019
ENSMUSG00000027018	Hat1	histone aminotransferase 1	-0.54452267406245	0.0226671708429132
ENSMUSG00000064370	CYTB	cytochrome b	-0.752443476282165	0.0226671708429132
ENSMUSG00000026914	Psmd14	proteasome (prosome, macropain) 26S subunit, non-ATPase, 14	-0.50538022796181	0.0259251414990768
ENSMUSG00000021520	Uqcrb	ubiquinol-cytochrome c reductase binding protein	-0.747711704746089	0.0298606582067733
ENSMUSG00000026035	Ppil3	peptidylprolyl isomerase (cyclophilin)-like 3	-0.787501443918108	0.0298606582067733
ENSMUSG00000031422	Morf4l2	mortality factor 4 like 2	-0.637983712145669	0.0298606582067733
ENSMUSG00000032012	Nectin1	nectin cell adhesion molecule 1	1.13199803832116	0.0298606582067733
ENSMUSG00000040774	Cept1	choline/ethanolaminephosphotransferase 1	-0.862096786744987	0.0298606582067733
ENSMUSG00000056383	AI987944	expressed sequence AI987944	-1.21923855264901	0.0298606582067733
ENSMUSG00000069793	Slfn9	schlafen 9	-0.917337121074133	0.0298606582067733
ENSMUSG00000070407	Hs3st3b1	heparan sulfate (glucosamine) 3-O-sulfotransferase 3B1	-1.38578497426076	0.0298606582067733
ENSMUSG00000028419	Chmp5	charged multivesicular body protein 5	-0.716724882082005	0.0312633607057295
ENSMUSG00000029718	Pcolce	procollagen C-endopeptidase enhancer protein	1.56696273850767	0.0325042460549285
ENSMUSG00000066613	Zfp932	zinc finger protein 932	-0.767298858169647	0.0326625074524128
ENSMUSG00000024146	Cript	cysteine-rich PDZ-binding protein	-0.662018548626214	0.0336575316980535
ENSMUSG00000051159	Cited1	Cbp/p300-interacting transactivator with Glu/Asp-rich carboxy-terminal domain 1	-1.75476724171036	0.0336575316980535
ENSMUSG00000069727	Zfp975	zinc finger protein 975	-1.08493573012268	0.0336575316980535
ENSMUSG00000028719	Cmpk1	cytidine monophosphate (UMP-CMP) kinase 1	-0.757693075218479	0.0360613368525675
ENSMUSG00000047466	8030462N17Rik	RIKEN cDNA 8030462N17 gene	0.833243885863234	0.0360613368525675
ENSMUSG00000074863	Platr25	pluripotency associated transcript 25	-0.827091605371482	0.0384860698140813
ENSMUSG00000071014	Ndufb6	NADH:ubiquinone oxidoreductase subunit B6	-0.653324677148515	0.0404097169087222
ENSMUSG00000021714	Cenpk	centromere protein K	-0.748344314634942	0.0410576541363939
ENSMUSG00000023919	Cenpq	centromere protein Q	-0.738468307170815	0.0410576541363939
ENSMUSG00000044646	Zbtb7c	zinc finger and BTB domain containing 7C	1.31429922871226	0.0410576541363939
ENSMUSG00000070493	Chchd2	coiled-coil-helix-coiled-coil-helix domain containing 2	-0.483148211441694	0.0410576541363939
ENSMUSG00000069733	Ube2u	ubiquitin-conjugating enzyme E2U (putative)	-2.75354239595636	0.0426074779246064
ENSMUSG00000096696	Zfp960	zinc finger protein 960	-1.30270871365499	0.0426074779246064
ENSMUSG00000034450	Gulo	gulonolactone (L-) oxidase	0.836993885648038	0.0445642475701208
ENSMUSG00000090553	Snrpe	small nuclear ribonucleoprotein E	-0.672525994872106	0.0478488487231906
ENSMUSG00000028005	Gucy1b1	guanylate cyclase 1, soluble, beta 1	-1.40850852006267	0.0487667927300237
ENSMUSG00000030022	Adamts9	a disintegrin-like and metallopeptidase (reprolysin type) with thrombospondin type 1 motif, 9	1.03307708353775	0.0487667927300237
ENSMUSG00000038156	Spon1	spondin 1, (f-spondin) extracellular matrix protein	-1.24360029871069	0.0487667927300237
ENSMUSG00000027248	Pdia3	protein disulfide isomerase associated 3	-0.608960215915886	0.0489868927336407
ENSMUSG00000021213	Akr1c13	aldo-keto reductase family 1, member C13	-3.14049615564954	0.0497956090971143
