# Supplementary material for: Leptin signalling regulates transcriptional differences in granulosa cells from genetically obese mice but not the activation of NLRP3 inflammasome
Source: Sci Rep. 2024 Apr 5;14:8070. doi: 10.1038/s41598-024-58181-w (PMC10997671; doi:10.1038/s41598-024-58181-w)
Supplement: Supplementary file 6 — Supplementary Table 3. [file 41598_2024_58181_MOESM6_ESM.xlsx]

## Sheet: Arkusz1
Table S3. Differentially expressed genes (DEGs) identified in mice lacking leptin (ob/ob)
ENSEMBL	Symbol	Gene full name	log2FC	P-adjusted
ENSMUSG00000032224	Fam81a	family with sequence similarity 81, member A	1.76888285417868	4.53255138743934e-7
ENSMUSG00000009628	Tex15	testis expressed gene 15	2.13784752353808	5.69322078579449e-6
ENSMUSG00000026640	Plxna2	plexin A2	-1.89988379047171	2.51690751619449e-5
ENSMUSG00000021364	Elovl2	elongation of very long chain fatty acids (FEN1/Elo2, SUR4/Elo3, yeast)-like 2	-1.7351489241598	4.58763383946684e-5
ENSMUSG00000032083	Apoa1	apolipoprotein A-I	-1.72562823376825	1.400741191193e-4
ENSMUSG00000025889	Snca	synuclein, alpha	-3.14106501740975	3.5929601603628e-4
ENSMUSG00000032380	Dapk2	death-associated protein kinase 2	-2.99419571945575	5.57462013591177e-4
ENSMUSG00000038244	Mical2	microtubule associated monooxygenase, calponin and LIM domain containing 2	-2.16602409051929	0.0019061709026498
ENSMUSG00000057457	Phex	phosphate regulating endopeptidase homolog, X-linked	2.15297641450778	0.00195342917881186
ENSMUSG00000031503	Col4a2	collagen, type IV, alpha 2	-3.62564906829922	0.00220693574130171
ENSMUSG00000004633	Chn2	chimerin 2	-1.19250512922898	0.00279313678824944
ENSMUSG00000028063	Lmna	lamin A	-1.13800968434466	0.00279313678824944
ENSMUSG00000031529	Tnks	tankyrase, TRF1-interacting ankyrin-related ADP-ribose polymerase	0.849231741641428	0.00279313678824944
ENSMUSG00000032649	Colgalt2	collagen beta(1-O)galactosyltransferase 2	2.05981868587487	0.00279313678824944
ENSMUSG00000036856	Wnt4	wingless-type MMTV integration site family, member 4	-2.7187721516521	0.00280211291491156
ENSMUSG00000059248	Septin9	septin 9	-1.55244075489951	0.00406520228300202
ENSMUSG00000042155	Klhl23	kelch-like 23	1.43588007367128	0.00449692014853761
ENSMUSG00000042846	Lrrtm3	leucine rich repeat transmembrane neuronal 3	2.60023427268167	0.00449692014853761
ENSMUSG00000060935	Tmem263	transmembrane protein 263	1.23879701286781	0.00449692014853761
ENSMUSG00000072763	5430403G16Rik	RIKEN cDNA 5430403G16 gene	1.54349193977167	0.00449692014853761
ENSMUSG00000020099	Unc5b	unc-5 netrin receptor B	-2.71902546560456	0.00522124013213997
ENSMUSG00000041408	Wapl	WAPL cohesin release factor	1.02802878020282	0.00581483886014016
ENSMUSG00000055430	Nap1l5	nucleosome assembly protein 1-like 5	1.39377625656591	0.00585915473079491
ENSMUSG00000021214	Akr1c18	aldo-keto reductase family 1, member C18	-4.17954576817626	0.00933421322498486
ENSMUSG00000047547	Cltb	clathrin, light polypeptide (Lcb)	-1.54394269245681	0.00933421322498486
ENSMUSG00000038576	Susd4	sushi domain containing 4	-1.20922465531317	0.00976813283696206
ENSMUSG00000050953	Gja1	gap junction protein, alpha 1	0.857188164836525	0.00998070541187138
ENSMUSG00000057880	Abat	4-aminobutyrate aminotransferase	-1.37765368950629	0.00998070541187138
ENSMUSG00000032366	Tpm1	tropomyosin 1, alpha	-1.16253726235159	0.0105600912855497
ENSMUSG00000055917	Zfp277	zinc finger protein 277	0.868775141195383	0.0114088913657587
ENSMUSG00000035133	Arhgap5	Rho GTPase activating protein 5	1.36935447449299	0.0115850210705737
ENSMUSG00000030096	Slc6a6	solute carrier family 6 (neurotransmitter transporter, taurine), member 6	1.58438285221504	0.0117012617371034
ENSMUSG00000029231	Pdgfra	platelet derived growth factor receptor, alpha polypeptide	-1.82154156214946	0.012429319600221
ENSMUSG00000074733	Zfp950	zinc finger protein 950	0.852632857679657	0.0140127115909917
ENSMUSG00000025608	Podxl	podocalyxin-like	-3.74266563690963	0.0150817488578197
ENSMUSG00000027416	Otor	otoraplin	2.1240464426962	0.0154360588196069
ENSMUSG00000048388	Fam171b	family with sequence similarity 171, member B	2.04965177418974	0.0154726884186786
ENSMUSG00000022122	Ednrb	endothelin receptor type B	2.90689820627906	0.0155953744175838
ENSMUSG00000024480	Ap3s1	adaptor-related protein complex 3, sigma 1 subunit	0.862275006598739	0.0155953744175838
ENSMUSG00000070407	Hs3st3b1	heparan sulfate (glucosamine) 3-O-sulfotransferase 3B1	-2.78711917787641	0.0155953744175838
ENSMUSG00000040690	Col16a1	collagen, type XVI, alpha 1	-2.90023858897408	0.0164951895204665
ENSMUSG00000073821	NA	NA	0.935318826704843	0.0167960420630613
ENSMUSG00000027326	Knl1	kinetochore scaffold 1	1.24599528099056	0.0188066051696202
ENSMUSG00000029335	Bmp3	bone morphogenetic protein 3	1.78979305756128	0.0215242492418122
ENSMUSG00000032097	Ddx6	DEAD (Asp-Glu-Ala-Asp) box polypeptide 6	1.51135931773226	0.0215297946285411
ENSMUSG00000038677	Scube3	signal peptide, CUB domain, EGF-like 3	-1.18968168772895	0.0215297946285411
ENSMUSG00000049225	Pdp1	pyruvate dehydrogenase phosphatase catalytic subunit 1	-1.30618096386287	0.0215297946285411
ENSMUSG00000022484	Hoxc10	homeobox C10	-5.84444053994039	0.021694277548843
ENSMUSG00000018593	Sparc	secreted acidic cysteine rich glycoprotein	-1.78429138886398	0.0258943892186262
ENSMUSG00000035840	Lysmd3	LysM, putative peptidoglycan-binding, domain containing 3	1.0060804399104	0.0284173708475012
ENSMUSG00000022378	Cyrib	CYFIP related Rac1 interactor B	0.770279298840529	0.0297332480870036
ENSMUSG00000033578	Tmem35a	transmembrane protein 35A	-1.46058331826933	0.0297332480870036
ENSMUSG00000042035	Igsf3	immunoglobulin superfamily, member 3	2.12691270911997	0.0297332480870036
ENSMUSG00000051079	Rgs13	regulator of G-protein signaling 13	1.96427594968312	0.0297332480870036
ENSMUSG00000040212	Emp3	epithelial membrane protein 3	-1.61433011893614	0.0335847749643426
ENSMUSG00000073411	H2-D1	histocompatibility 2, D region locus 1	1.29044093888739	0.0335847749643426
ENSMUSG00000032221	Mns1	meiosis-specific nuclear structural protein 1	-1.20645517980524	0.0342462237329259
ENSMUSG00000067336	Bmpr2	bone morphogenetic protein receptor, type II (serine/threonine kinase)	1.3727926689821	0.0354643839477505
ENSMUSG00000020154	Ptprb	protein tyrosine phosphatase, receptor type, B	-2.88586282767633	0.0355690897314722
ENSMUSG00000021589	Rhobtb3	Rho-related BTB domain containing 3	0.874328080450103	0.0355690897314722
ENSMUSG00000021614	Vcan	versican	-0.846439291480286	0.0355690897314722
ENSMUSG00000033082	Clec1a	C-type lectin domain family 1, member a	2.46892729600212	0.0355690897314722
ENSMUSG00000068122	Agtr2	angiotensin II receptor, type 2	-2.75619592498036	0.0355690897314722
ENSMUSG00000018217	Pmp22	peripheral myelin protein 22	-1.93939847702488	0.0382341422443402
ENSMUSG00000033543	Gtf2a2	general transcription factor II A, 2	0.828482478835745	0.0383247421355777
ENSMUSG00000036202	Rif1	replication timing regulatory factor 1	0.738252855209218	0.0383247421355777
ENSMUSG00000027698	Nceh1	neutral cholesterol ester hydrolase 1	0.928827609084914	0.0390277492372487
ENSMUSG00000048915	Efna5	ephrin A5	1.8689650356631	0.0419808473630063
ENSMUSG00000058056	Palld	palladin, cytoskeletal associated protein	-2.00700812417271	0.0419808473630063
ENSMUSG00000030772	Dkk3	dickkopf WNT signaling pathway inhibitor 3	1.25587057837867	0.0452324539568834
ENSMUSG00000022871	Fetub	fetuin beta	1.49880509435851	0.0459831814736267
ENSMUSG00000117284	Gm7072	predicted gene 7072	0.928349470711673	0.0473531812662753
ENSMUSG00000034610	Tut4	terminal uridylyl transferase 4	0.835101352591769	0.0476588151355584
ENSMUSG00000042499	Hoxd11	homeobox D11	-4.39053518227072	0.0476588151355584
ENSMUSG00000038732	Mboat1	membrane bound O-acyltransferase domain containing 1	1.04635675811731	0.0477149102899769
ENSMUSG00000014164	Klhl3	kelch-like 3	-1.60396702096325	0.049766310164486
ENSMUSG00000025529	Zfp711	zinc finger protein 711	1.16534175176124	0.049766310164486
ENSMUSG00000030747	Dgat2	diacylglycerol O-acyltransferase 2	1.69059176784492	0.049766310164486
ENSMUSG00000031375	Bgn	biglycan	-2.39123504887814	0.049766310164486
ENSMUSG00000033792	Atp7a	ATPase, Cu++ transporting, alpha polypeptide	0.793532941065467	0.049766310164486
ENSMUSG00000040118	Cacna2d1	calcium channel, voltage-dependent, alpha2/delta subunit 1	0.912579206765957	0.049766310164486
ENSMUSG00000069805	Fbp1	fructose bisphosphatase 1	1.20130907792304	0.049766310164486
