# Supplementary material for: Leptin signalling regulates transcriptional differences in granulosa cells from genetically obese mice but not the activation of NLRP3 inflammasome
Source: Sci Rep. 2024 Apr 5;14:8070. doi: 10.1038/s41598-024-58181-w (PMC10997671; doi:10.1038/s41598-024-58181-w)
Supplement: Supplementary file 7 — Supplementary Table 4. [file 41598_2024_58181_MOESM7_ESM.xlsx]

## Sheet: Arkusz1
Table S4. Functional enrichment analysis of down-regulated differentially expressed genes (DEGs) identified in mice lacking ObRb leptin receptor (db/db)
No.	GO term ID	Term category	Description	P-adjusted	Number of DEGs enriched to particular GO term	List of DEGs enriched to the particular GO term
1	GO:0019748	BP	secondary metabolic process	0.00354094560168153	2	Akr1c18, Cited1
2	GO:0072088	BP	nephron epithelium morphogenesis	0.00635738927295424	2	Cited1, Hs3st3b1
3	GO:0072028	BP	nephron morphogenesis	0.00641229480142737	2	Cited1, Hs3st3b1
4	GO:0060993	BP	kidney morphogenesis	0.00835302501451898	2	Cited1, Hs3st3b1
5	GO:0072009	BP	nephron epithelium development	0.0103983942838485	2	Cited1, Hs3st3b1
6	GO:0072073	BP	kidney epithelium development	0.0159408882614046	2	Cited1, Hs3st3b1
7	GO:0030856	BP	regulation of epithelial cell differentiation	0.0159408882614046	2	Sfrp4, Cited1
8	GO:0072006	BP	nephron development	0.0159408882614046	2	Cited1, Hs3st3b1
9	GO:0071560	BP	cellular response to transforming growth factor beta stimulus	0.0295001586200273	2	Akr1c18, Cited1
10	GO:0071559	BP	response to transforming growth factor beta	0.0295098177014112	2	Akr1c18, Cited1
11	GO:0019932	BP	second-messenger-mediated signaling	0.0363220762844822	2	Gucy1b1, Ptgfr
12	GO:0001822	BP	kidney development	0.0363220762844822	2	Cited1, Hs3st3b1
13	GO:0008202	BP	steroid metabolic process	0.0363220762844822	2	Akr1c13, Akr1c18
14	GO:0072001	BP	renal system development	0.0363220762844822	2	Cited1, Hs3st3b1
15	GO:0032496	BP	response to lipopolysaccharide	0.0363220762844822	2	Ptgfr, Cited1
16	GO:0001655	BP	urogenital system development	0.0363220762844822	2	Cited1, Hs3st3b1
17	GO:0007178	BP	transmembrane receptor protein serine/threonine kinase signaling pathway	0.0363220762844822	2	Sfrp4, Cited1
18	GO:0002237	BP	response to molecule of bacterial origin	0.0378673871231603	2	Ptgfr, Cited1
19	GO:0007567	BP	parturition	0.0310983474113685	1	Akr1c18
20	GO:0003337	BP	mesenchymal to epithelial transition involved in metanephros morphogenesis	0.0312137524993497	1	Cited1
21	GO:0006182	BP	cGMP biosynthetic process	0.0312137524993497	1	Gucy1b1
22	GO:0042447	BP	hormone catabolic process	0.0312137524993497	1	Akr1c18
23	GO:0042182	BP	ketone catabolic process	0.0353848869495768	1	Akr1c18
24	GO:0071379	BP	cellular response to prostaglandin stimulus	0.0353848869495768	1	Ptgfr
25	GO:0072283	BP	metanephric renal vesicle morphogenesis	0.0353848869495768	1	Cited1
26	GO:0099550	BP	trans-synaptic signaling, modulating synaptic transmission	0.0353848869495768	1	Gucy1b1
27	GO:0046068	BP	cGMP metabolic process	0.0363220762844822	1	Gucy1b1
28	GO:2000696	BP	regulation of epithelial cell differentiation involved in kidney development	0.0363220762844822	1	Cited1
29	GO:0016137	BP	glycoside metabolic process	0.0363220762844822	1	Akr1c18
30	GO:0072077	BP	renal vesicle morphogenesis	0.0363220762844822	1	Cited1
31	GO:0042448	BP	progesterone metabolic process	0.0363220762844822	1	Akr1c18
32	GO:0055062	BP	phosphate ion homeostasis	0.0363220762844822	1	Sfrp4
33	GO:0060231	BP	mesenchymal to epithelial transition	0.0363220762844822	1	Cited1
34	GO:0060712	BP	spongiotrophoblast layer development	0.0363220762844822	1	Cited1
35	GO:0072506	BP	trivalent inorganic anion homeostasis	0.0363220762844822	1	Sfrp4
36	GO:0072087	BP	renal vesicle development	0.0363220762844822	1	Cited1
37	GO:1902430	BP	negative regulation of amyloid-beta formation	0.0363220762844822	1	Spon1
38	GO:0035584	BP	calcium-mediated signaling using intracellular calcium source	0.0363220762844822	1	Ptgfr
39	GO:0045606	BP	positive regulation of epidermal cell differentiation	0.0363220762844822	1	Sfrp4
40	GO:1902644	BP	tertiary alcohol metabolic process	0.0363220762844822	1	Akr1c18
41	GO:0034694	BP	response to prostaglandin	0.0363220762844822	1	Ptgfr
42	GO:0072273	BP	metanephric nephron morphogenesis	0.0363220762844822	1	Cited1
43	GO:0072202	BP	cell differentiation involved in metanephros development	0.0363220762844822	1	Cited1
44	GO:1902992	BP	negative regulation of amyloid precursor protein catabolic process	0.0363220762844822	1	Spon1
45	GO:0009190	BP	cyclic nucleotide biosynthetic process	0.0363220762844822	1	Gucy1b1
46	GO:0042438	BP	melanin biosynthetic process	0.0363220762844822	1	Cited1
47	GO:0052652	BP	cyclic purine nucleotide metabolic process	0.0363220762844822	1	Gucy1b1
48	GO:0045684	BP	positive regulation of epidermis development	0.0363220762844822	1	Sfrp4
49	GO:1902993	BP	positive regulation of amyloid precursor protein catabolic process	0.0363220762844822	1	Spon1
50	GO:0006582	BP	melanin metabolic process	0.0363220762844822	1	Cited1
51	GO:0006817	BP	phosphate ion transport	0.0363220762844822	1	Sfrp4
52	GO:0044550	BP	secondary metabolite biosynthetic process	0.0363220762844822	1	Cited1
53	GO:2000050	BP	regulation of non-canonical Wnt signaling pathway	0.0363220762844822	1	Sfrp4
54	GO:0003338	BP	metanephros morphogenesis	0.0369011073886157	1	Cited1
55	GO:0006706	BP	steroid catabolic process	0.0369011073886157	1	Akr1c18
56	GO:0010954	BP	positive regulation of protein processing	0.0379860909109293	1	Spon1
57	GO:0030318	BP	melanocyte differentiation	0.0379860909109293	1	Cited1
58	GO:0051923	BP	sulfation	0.0393731174192711	1	Hs3st3b1
59	GO:0070979	BP	protein K11-linked ubiquitination	0.0393731174192711	1	Ube2u
60	GO:1903319	BP	positive regulation of protein maturation	0.0393731174192711	1	Spon1
61	GO:0070670	BP	response to interleukin-4	0.0402333876494823	1	Cited1
62	GO:0009187	BP	cyclic nucleotide metabolic process	0.0402864027255204	1	Gucy1b1
63	GO:0070741	BP	response to interleukin-6	0.0402864027255204	1	Cited1
64	GO:1903792	BP	negative regulation of anion transport	0.0402864027255204	1	Sfrp4
65	GO:0002092	BP	positive regulation of receptor internalization	0.0411043138112918	1	Sfrp4
66	GO:1904037	BP	positive regulation of epithelial cell apoptotic process	0.0430957278680138	1	Sfrp4
67	GO:0019934	BP	cGMP-mediated signaling	0.043424818824246	1	Gucy1b1
68	GO:0046329	BP	negative regulation of JNK cascade	0.043424818824246	1	Sfrp4
69	GO:0072210	BP	metanephric nephron development	0.043424818824246	1	Cited1
70	GO:1901661	BP	quinone metabolic process	0.043424818824246	1	Akr1c18
71	GO:1902003	BP	regulation of amyloid-beta formation	0.043424818824246	1	Spon1
72	GO:0050931	BP	pigment cell differentiation	0.0437706979714841	1	Cited1
73	GO:0035850	BP	epithelial cell differentiation involved in kidney development	0.0455948871819941	1	Cited1
74	GO:0008207	BP	C21-steroid hormone metabolic process	0.0480608667152538	1	Akr1c18
75	GO:1902991	BP	regulation of amyloid precursor protein catabolic process	0.0487240626879358	1	Spon1
76	GO:0000578	BP	embryonic axis specification	0.049375624184649	1	Cited1
77	GO:0035410	MF	dihydrotestosterone 17-beta-dehydrogenase activity	4.23757396158004e-4	2	Akr1c13, Akr1c18
78	GO:0047020	MF	15-hydroxyprostaglandin-D dehydrogenase (NADP+) activity	4.23757396158004e-4	2	Akr1c13, Akr1c18
79	GO:0047086	MF	ketosteroid monooxygenase activity	4.23757396158004e-4	2	Akr1c13, Akr1c18
80	GO:0047115	MF	trans-1,2-dihydrobenzene-1,2-diol dehydrogenase activity	4.23757396158004e-4	2	Akr1c13, Akr1c18
81	GO:0047787	MF	delta4-3-oxosteroid 5beta-reductase activity	4.23757396158004e-4	2	Akr1c13, Akr1c18
82	GO:0045550	MF	geranylgeranyl reductase activity	5.17693871550259e-4	2	Akr1c13, Akr1c18
83	GO:0035671	MF	enone reductase activity	5.24299785652495e-4	2	Akr1c13, Akr1c18
84	GO:0032052	MF	bile acid binding	5.48700638478284e-4	2	Akr1c13, Akr1c18
85	GO:0047834	MF	D-threo-aldose 1-dehydrogenase activity	5.48700638478284e-4	2	Akr1c13, Akr1c18
86	GO:0001758	MF	retinal dehydrogenase activity	6.53726004857438e-4	2	Akr1c13, Akr1c18
87	GO:0047023	MF	androsterone dehydrogenase activity	6.53726004857438e-4	2	Akr1c13, Akr1c18
88	GO:0004032	MF	alditol:NADP+ 1-oxidoreductase activity	8.21946227575465e-4	2	Akr1c13, Akr1c18
89	GO:0004745	MF	NAD-retinol dehydrogenase activity	0.00136355694703031	2	Akr1c13, Akr1c18
90	GO:0008106	MF	alcohol dehydrogenase (NADP+) activity	0.00164885101298622	2	Akr1c13, Akr1c18
91	GO:0016628	MF	oxidoreductase activity, acting on the CH-CH group of donors, NAD or NADP as acceptor	0.00164885101298622	2	Akr1c13, Akr1c18
92	GO:0004033	MF	aldo-keto reductase (NADP) activity	0.00184317967850148	2	Akr1c13, Akr1c18
93	GO:0016655	MF	oxidoreductase activity, acting on NAD(P)H, quinone or similar compound as acceptor	0.00214587258727855	2	Akr1c13, Akr1c18
94	GO:0033764	MF	steroid dehydrogenase activity, acting on the CH-OH group of donors, NAD or NADP as acceptor	0.00245577192536023	2	Akr1c13, Akr1c18
95	GO:0016229	MF	steroid dehydrogenase activity	0.00277163508626416	2	Akr1c13, Akr1c18
96	GO:0016620	MF	oxidoreductase activity, acting on the aldehyde or oxo group of donors, NAD or NADP as acceptor	0.00354094560168153	2	Akr1c13, Akr1c18
97	GO:0016627	MF	oxidoreductase activity, acting on the CH-CH group of donors	0.00428263529624581	2	Akr1c13, Akr1c18
98	GO:0016709	MF	oxidoreductase activity, acting on paired donors, with incorporation or reduction of molecular oxygen, NAD(P)H as one donor, and incorporation of one atom of oxygen	0.00428263529624581	2	Akr1c13, Akr1c18
99	GO:0016903	MF	oxidoreductase activity, acting on the aldehyde or oxo group of donors	0.00428263529624581	2	Akr1c13, Akr1c18
100	GO:0016651	MF	oxidoreductase activity, acting on NAD(P)H	0.00528887865861497	2	Akr1c13, Akr1c18
101	GO:0033293	MF	monocarboxylic acid binding	0.00706137201877357	2	Akr1c13, Akr1c18
102	GO:0004497	MF	monooxygenase activity	0.0159408882614046	2	Akr1c13, Akr1c18
103	GO:0016616	MF	oxidoreductase activity, acting on the CH-OH group of donors, NAD or NADP as acceptor	0.0159408882614046	2	Akr1c13, Akr1c18
104	GO:0016614	MF	oxidoreductase activity, acting on CH-OH group of donors	0.0168890423596606	2	Akr1c13, Akr1c18
105	GO:0031406	MF	carboxylic acid binding	0.0206062902688491	2	Akr1c13, Akr1c18
106	GO:0016705	MF	oxidoreductase activity, acting on paired donors, with incorporation or reduction of molecular oxygen	0.0295001586200273	2	Akr1c13, Akr1c18
107	GO:0004383	MF	guanylate cyclase activity	0.0312137524993497	1	Gucy1b1
108	GO:0004955	MF	prostaglandin receptor activity	0.0312137524993497	1	Ptgfr
109	GO:0070410	MF	co-SMAD binding	0.0312137524993497	1	Cited1
110	GO:0004016	MF	adenylate cyclase activity	0.0312137524993497	1	Gucy1b1
111	GO:0004954	MF	prostanoid receptor activity	0.0312137524993497	1	Ptgfr
112	GO:0034483	MF	heparan sulfate sulfotransferase activity	0.0353848869495768	1	Hs3st3b1
113	GO:0004953	MF	icosanoid receptor activity	0.0363220762844822	1	Ptgfr
114	GO:0009975	MF	cyclase activity	0.0363220762844822	1	Gucy1b1
115	GO:0016849	MF	phosphorus-oxygen lyase activity	0.0363220762844822	1	Gucy1b1
116	GO:0017147	MF	Wnt-protein binding	0.0379860909109293	1	Sfrp4
117	GO:0061631	MF	ubiquitin conjugating enzyme activity	0.0437706979714841	1	Ube2u
118	GO:0061650	MF	ubiquitin-like protein conjugating enzyme activity	0.0473857326225976	1	Ube2u
