# Supplementary material for: Leptin signalling regulates transcriptional differences in granulosa cells from genetically obese mice but not the activation of NLRP3 inflammasome
Source: Sci Rep. 2024 Apr 5;14:8070. doi: 10.1038/s41598-024-58181-w (PMC10997671; doi:10.1038/s41598-024-58181-w)
Supplement: Supplementary file 8 — Supplementary Table 5. [file 41598_2024_58181_MOESM8_ESM.xlsx]

## Sheet: Arkusz1
Table S5. Functional enrichment analysis of up-regulated differentially expressed genes (DEGs) identified in mice lacking ObRb leptin receptor (db/db)
No.	GO term ID	Term category	Description	P-adjusted	Number of DEGs enriched to particular GO term	List of DEGs enriched to the particular GO term
1	GO:0048738	BP	cardiac muscle tissue development	0.00504840059860985	3	Pdgfrb, Col11a1, Adamts9
2	GO:0014706	BP	striated muscle tissue development	0.00504840059860985	3	Pdgfrb, Col11a1, Adamts9
3	GO:0061448	BP	connective tissue development	0.00504840059860985	3	Nfib, Pdgfrb, Col11a1
4	GO:0060537	BP	muscle tissue development	0.0115364985300676	3	Pdgfrb, Col11a1, Adamts9
5	GO:0035909	BP	aorta morphogenesis	0.00504840059860985	2	Pdgfrb, Adamts9
6	GO:0003229	BP	ventricular cardiac muscle tissue development	0.00979388983110615	2	Col11a1, Adamts9
7	GO:0035904	BP	aorta development	0.00979388983110615	2	Pdgfrb, Adamts9
8	GO:0048844	BP	artery morphogenesis	0.0112459010906051	2	Pdgfrb, Adamts9
9	GO:0002062	BP	chondrocyte differentiation	0.0161298332569326	2	Nfib, Col11a1
10	GO:0060840	BP	artery development	0.0161298332569326	2	Pdgfrb, Adamts9
11	GO:0051101	BP	regulation of DNA binding	0.0175635921760872	2	Nfib, Zbtb7c
12	GO:0060041	BP	retina development in camera-type eye	0.0300390098417984	2	Pdgfrb, Nectin1
13	GO:0051216	BP	cartilage development	0.0310748279426986	2	Nfib, Col11a1
14	GO:0030324	BP	lung development	0.0310748279426986	2	Nfib, Pdgfrb
15	GO:0030323	BP	respiratory tube development	0.0310748279426986	2	Nfib, Pdgfrb
16	GO:0007411	BP	axon guidance	0.0310748279426986	2	Nfib, Nectin1
17	GO:0097485	BP	neuron projection guidance	0.0310748279426986	2	Nfib, Nectin1
18	GO:0048705	BP	skeletal system morphogenesis	0.0310748279426986	2	Pdgfrb, Col11a1
19	GO:0060541	BP	respiratory system development	0.0310748279426986	2	Nfib, Pdgfrb
20	GO:0030198	BP	extracellular matrix organization	0.0310748279426986	2	Col11a1, Adamts9
21	GO:0043062	BP	extracellular structure organization	0.0310748279426986	2	Col11a1, Adamts9
22	GO:0045229	BP	external encapsulating structure organization	0.0310748279426986	2	Col11a1, Adamts9
23	GO:0090596	BP	sensory organ morphogenesis	0.0310748279426986	2	Col11a1, Nectin1
24	GO:0031589	BP	cell-substrate adhesion	0.0325840312788297	2	Adamts9, Atrnl1
25	GO:0043010	BP	camera-type eye development	0.0325840312788297	2	Pdgfrb, Nectin1
26	GO:0051098	BP	regulation of binding	0.0335756955259428	2	Nfib, Zbtb7c
27	GO:0001654	BP	eye development	0.033628749027467	2	Pdgfrb, Nectin1
28	GO:0150063	BP	visual system development	0.033628749027467	2	Pdgfrb, Nectin1
29	GO:0048880	BP	sensory system development	0.0336329777026515	2	Pdgfrb, Nectin1
30	GO:0048732	BP	gland development	0.0356807893830889	2	Nfib, Pdgfrb
31	GO:0007409	BP	axonogenesis	0.0359527365380037	2	Nfib, Nectin1
32	GO:0002934	BP	desmosome organization	0.0310748279426986	1	Nectin1
33	GO:0071670	BP	smooth muscle cell chemotaxis	0.0310748279426986	1	Pdgfrb
34	GO:0072203	BP	cell proliferation involved in metanephros development	0.0310748279426986	1	Pdgfrb
35	GO:0072102	BP	glomerulus morphogenesis	0.0310748279426986	1	Pdgfrb
36	GO:0060502	BP	epithelial cell proliferation involved in lung morphogenesis	0.0310748279426986	1	Nfib
37	GO:1903025	BP	regulation of RNA polymerase II regulatory region sequence-specific DNA binding	0.0310748279426986	1	Zbtb7c
38	GO:0048070	BP	regulation of developmental pigmentation	0.0310748279426986	1	Adamts9
39	GO:0071679	BP	commissural neuron axon guidance	0.0310748279426986	1	Nfib
40	GO:0072110	BP	glomerular mesangial cell proliferation	0.0310748279426986	1	Pdgfrb
41	GO:0120305	BP	regulation of pigmentation	0.0310748279426986	1	Adamts9
42	GO:2000489	BP	regulation of hepatic stellate cell activation	0.0310748279426986	1	Pdgfrb
43	GO:0035791	BP	platelet-derived growth factor receptor-beta signaling pathway	0.0310748279426986	1	Pdgfrb
44	GO:0061140	BP	lung secretory cell differentiation	0.0310748279426986	1	Nfib
45	GO:0072224	BP	metanephric glomerulus development	0.0310748279426986	1	Pdgfrb
46	GO:1903671	BP	negative regulation of sprouting angiogenesis	0.0310748279426986	1	Adamts9
47	GO:0035733	BP	hepatic stellate cell activation	0.0325840312788297	1	Pdgfrb
48	GO:0072109	BP	glomerular mesangium development	0.0327209804510647	1	Pdgfrb
49	GO:0060947	BP	cardiac vascular smooth muscle cell differentiation	0.0335756955259428	1	Pdgfrb
50	GO:0044406	BP	adhesion of symbiont to host	0.0335756955259428	1	Nectin1
51	GO:0055003	BP	cardiac myofibril assembly	0.0335756955259428	1	Pdgfrb
52	GO:0072537	BP	fibroblast activation	0.0335756955259428	1	Pdgfrb
53	GO:0060973	BP	cell migration involved in heart development	0.033628749027467	1	Pdgfrb
54	GO:0001502	BP	cartilage condensation	0.033676528942479	1	Col11a1
55	GO:0070166	BP	enamel mineralization	0.033676528942479	1	Nectin1
56	GO:0032516	BP	positive regulation of phosphoprotein phosphatase activity	0.0337197333181861	1	Pdgfrb
57	GO:0050910	BP	detection of mechanical stimulus involved in sensory perception of sound	0.0337197333181861	1	Col11a1
58	GO:0072111	BP	cell proliferation involved in kidney development	0.0337197333181861	1	Pdgfrb
59	GO:1902894	BP	negative regulation of miRNA transcription	0.0347374622863709	1	Nfib
60	GO:0030325	BP	adrenal gland development	0.0356807893830889	1	Pdgfrb
61	GO:0048857	BP	neural nucleus development	0.0356807893830889	1	Nfib
62	GO:0098743	BP	cell aggregation	0.0356807893830889	1	Col11a1
63	GO:0072012	BP	glomerulus vasculature development	0.0359527365380037	1	Pdgfrb
64	GO:0002089	BP	lens morphogenesis in camera-type eye	0.0359527365380037	1	Nectin1
65	GO:0061298	BP	retina vasculature development in camera-type eye	0.0359527365380037	1	Pdgfrb
66	GO:0061437	BP	renal system vasculature development	0.0359527365380037	1	Pdgfrb
67	GO:0061440	BP	kidney vasculature development	0.0359527365380037	1	Pdgfrb
68	GO:0097186	BP	amelogenesis	0.0359527365380037	1	Nectin1
69	GO:0030318	BP	melanocyte differentiation	0.0359527365380037	1	Adamts9
70	GO:0090280	BP	positive regulation of calcium ion import	0.0359527365380037	1	Pdgfrb
71	GO:0048745	BP	smooth muscle tissue development	0.0366766984662141	1	Pdgfrb
72	GO:0021952	BP	central nervous system projection neuron axonogenesis	0.0366766984662141	1	Nfib
73	GO:0032967	BP	positive regulation of collagen biosynthetic process	0.0366766984662141	1	Pdgfrb
74	GO:0043552	BP	positive regulation of phosphatidylinositol 3-kinase activity	0.0366766984662141	1	Pdgfrb
75	GO:0060977	BP	coronary vasculature morphogenesis	0.037430029759642	1	Pdgfrb
76	GO:0002063	BP	chondrocyte development	0.0375494412481608	1	Col11a1
77	GO:0034505	BP	tooth mineralization	0.0375494412481608	1	Nectin1
78	GO:0010714	BP	positive regulation of collagen metabolic process	0.0375494412481608	1	Pdgfrb
79	GO:0010863	BP	positive regulation of phospholipase C activity	0.0375494412481608	1	Pdgfrb
80	GO:0060487	BP	lung epithelial cell differentiation	0.0375494412481608	1	Nfib
81	GO:0035025	BP	positive regulation of Rho protein signal transduction	0.0375494412481608	1	Pdgfrb
82	GO:0060479	BP	lung cell differentiation	0.0375494412481608	1	Nfib
83	GO:0090218	BP	positive regulation of lipid kinase activity	0.0375494412481608	1	Pdgfrb
84	GO:0010922	BP	positive regulation of phosphatase activity	0.0382236877775588	1	Pdgfrb
85	GO:0007435	BP	salivary gland morphogenesis	0.0387558770532836	1	Nfib
86	GO:0072210	BP	metanephric nephron development	0.0387558770532836	1	Pdgfrb
87	GO:1900274	BP	regulation of phospholipase C activity	0.0387558770532836	1	Pdgfrb
88	GO:0050931	BP	pigment cell differentiation	0.0393849701492733	1	Adamts9
89	GO:1903670	BP	regulation of sprouting angiogenesis	0.0394785533007733	1	Adamts9
90	GO:0007431	BP	salivary gland development	0.0394785533007733	1	Nfib
91	GO:0035886	BP	vascular associated smooth muscle cell differentiation	0.0394785533007733	1	Pdgfrb
92	GO:0043551	BP	regulation of phosphatidylinositol 3-kinase activity	0.0394785533007733	1	Pdgfrb
93	GO:0038084	BP	vascular endothelial growth factor signaling pathway	0.040065716802586	1	Pdgfrb
94	GO:0010464	BP	regulation of mesenchymal cell proliferation	0.0404783081852716	1	Nfib
95	GO:0021955	BP	central nervous system neuron axonogenesis	0.0404783081852716	1	Nfib
96	GO:0045840	BP	positive regulation of mitotic nuclear division	0.0406735230714484	1	Pdgfrb
97	GO:0097178	BP	ruffle assembly	0.0406735230714484	1	Pdgfrb
98	GO:0006024	BP	glycosaminoglycan biosynthetic process	0.0413914813342623	1	Pdgfrb
99	GO:0035307	BP	positive regulation of protein dephosphorylation	0.0413914813342623	1	Pdgfrb
100	GO:0050974	BP	detection of mechanical stimulus involved in sensory perception	0.0413914813342623	1	Col11a1
101	GO:0003179	BP	heart valve morphogenesis	0.0415627343600716	1	Adamts9
102	GO:0032965	BP	regulation of collagen biosynthetic process	0.0415627343600716	1	Pdgfrb
103	GO:0007157	BP	heterophilic cell-cell adhesion via plasma membrane cell adhesion molecules	0.0426132880334524	1	Nectin1
104	GO:0010518	BP	positive regulation of phospholipase activity	0.0426132880334524	1	Pdgfrb
105	GO:0048066	BP	developmental pigmentation	0.0426132880334524	1	Adamts9
106	GO:0060428	BP	lung epithelium development	0.0426132880334524	1	Nfib
107	GO:0090279	BP	regulation of calcium ion import	0.0426132880334524	1	Pdgfrb
108	GO:0043392	BP	negative regulation of DNA binding	0.0426132880334524	1	Nfib
109	GO:0043550	BP	regulation of lipid kinase activity	0.0426132880334524	1	Pdgfrb
110	GO:2000677	BP	regulation of transcription regulatory region DNA binding	0.0426132880334524	1	Zbtb7c
111	GO:0006023	BP	aminoglycan biosynthetic process	0.0426132880334524	1	Pdgfrb
112	GO:0035272	BP	exocrine system development	0.0426132880334524	1	Nfib
113	GO:0010596	BP	negative regulation of endothelial cell migration	0.0426132880334524	1	Adamts9
114	GO:0010712	BP	regulation of collagen metabolic process	0.0426132880334524	1	Pdgfrb
115	GO:0055010	BP	ventricular cardiac muscle tissue morphogenesis	0.0426132880334524	1	Col11a1
116	GO:0010463	BP	mesenchymal cell proliferation	0.0431168336528807	1	Nfib
117	GO:0031529	BP	ruffle organization	0.0431168336528807	1	Pdgfrb
118	GO:0032964	BP	collagen biosynthetic process	0.0431168336528807	1	Pdgfrb
119	GO:0043666	BP	regulation of phosphoprotein phosphatase activity	0.0431168336528807	1	Pdgfrb
120	GO:0003170	BP	heart valve development	0.0431168336528807	1	Adamts9
121	GO:0006826	BP	iron ion transport	0.0431168336528807	1	Nectin1
122	GO:0030199	BP	collagen fibril organization	0.0431168336528807	1	Col11a1
123	GO:0035924	BP	cellular response to vascular endothelial growth factor stimulus	0.043535889062876	1	Pdgfrb
124	GO:0050982	BP	detection of mechanical stimulus	0.0441527826646373	1	Col11a1
125	GO:0010517	BP	regulation of phospholipase activity	0.0441527826646373	1	Pdgfrb
126	GO:0035306	BP	positive regulation of dephosphorylation	0.0441527826646373	1	Pdgfrb
127	GO:0051785	BP	positive regulation of nuclear division	0.0441527826646373	1	Pdgfrb
128	GO:0014911	BP	positive regulation of smooth muscle cell migration	0.0442503770599466	1	Pdgfrb
129	GO:0060193	BP	positive regulation of lipase activity	0.0442503770599466	1	Pdgfrb
130	GO:0032835	BP	glomerulus development	0.0443452436690453	1	Pdgfrb
131	GO:0048008	BP	platelet-derived growth factor receptor signaling pathway	0.0443452436690453	1	Pdgfrb
132	GO:0045600	BP	positive regulation of fat cell differentiation	0.0464410168257349	1	Zbtb7c
133	GO:0060425	BP	lung morphogenesis	0.0464410168257349	1	Nfib
134	GO:0030239	BP	myofibril assembly	0.0466265119615064	1	Pdgfrb
135	GO:0048146	BP	positive regulation of fibroblast proliferation	0.0466265119615064	1	Pdgfrb
136	GO:0010633	BP	negative regulation of epithelial cell migration	0.0466265119615064	1	Adamts9
137	GO:0046579	BP	positive regulation of Ras protein signal transduction	0.0466265119615064	1	Pdgfrb
138	GO:0055002	BP	striated muscle cell development	0.0466265119615064	1	Pdgfrb
139	GO:0055008	BP	cardiac muscle tissue morphogenesis	0.0466265119615064	1	Col11a1
140	GO:0014068	BP	positive regulation of phosphatidylinositol 3-kinase signaling	0.0479527739224193	1	Pdgfrb
141	GO:0006029	BP	proteoglycan metabolic process	0.0483250507942868	1	Col11a1
142	GO:0060976	BP	coronary vasculature development	0.0483250507942868	1	Pdgfrb
143	GO:2000379	BP	positive regulation of reactive oxygen species metabolic process	0.0486520428186565	1	Pdgfrb
144	GO:0051057	BP	positive regulation of small GTPase mediated signal transduction	0.0487139884355936	1	Pdgfrb
145	GO:0051145	BP	smooth muscle cell differentiation	0.0487139884355936	1	Pdgfrb
146	GO:2000573	BP	positive regulation of DNA biosynthetic process	0.0487139884355936	1	Pdgfrb
147	GO:0003208	BP	cardiac ventricle morphogenesis	0.0487436700182039	1	Col11a1
148	GO:0062023	CC	collagen-containing extracellular matrix	0.0335756955259428	2	Col11a1, Atrnl1
149	GO:0005583	CC	fibrillar collagen trimer	0.0310748279426986	1	Col11a1
150	GO:0098643	CC	banded collagen fibril	0.0310748279426986	1	Col11a1
151	GO:0098945	CC	intrinsic component of presynaptic active zone membrane	0.0310748279426986	1	Nectin1
152	GO:0098644	CC	complex of collagen trimers	0.0335756955259428	1	Col11a1
153	GO:0048787	CC	presynaptic active zone membrane	0.0359527365380037	1	Nectin1
154	GO:0098686	CC	hippocampal mossy fiber to CA3 synapse	0.0359527365380037	1	Nectin1
155	GO:0099056	CC	integral component of presynaptic membrane	0.0404783081852716	1	Nectin1
156	GO:0098889	CC	intrinsic component of presynaptic membrane	0.0426132880334524	1	Nectin1
157	GO:0048786	CC	presynaptic active zone	0.0476128638936351	1	Nectin1
158	GO:0005581	CC	collagen trimer	0.0487436700182039	1	Col11a1
159	GO:0008201	MF	heparin binding	0.0287392106306939	2	Col11a1, Pcolce
160	GO:0005539	MF	glycosaminoglycan binding	0.0310748279426986	2	Col11a1, Pcolce
161	GO:0030246	MF	carbohydrate binding	0.0310748279426986	2	Nectin1, Atrnl1
162	GO:1901681	MF	sulfur compound binding	0.0310748279426986	2	Col11a1, Pcolce
163	GO:0048407	MF	platelet-derived growth factor binding	0.0310748279426986	1	Pdgfrb
164	GO:0005161	MF	platelet-derived growth factor receptor binding	0.0310748279426986	1	Pdgfrb
165	GO:0140416	MF	transcription regulator inhibitor activity	0.0335756955259428	1	Nfib
166	GO:0030020	MF	extracellular matrix structural constituent conferring tensile strength	0.0387558770532836	1	Col11a1
167	GO:0043548	MF	phosphatidylinositol 3-kinase binding	0.0394785533007733	1	Pdgfrb
168	GO:0016504	MF	peptidase activator activity	0.0404783081852716	1	Pcolce
169	GO:0004714	MF	transmembrane receptor protein tyrosine kinase activity	0.0431168336528807	1	Pdgfrb
170	GO:0140678	MF	molecular function inhibitor activity	0.043948955748353	1	Nfib
171	GO:0019199	MF	transmembrane receptor protein kinase activity	0.0482883648580613	1	Pdgfrb
172	GO:0005518	MF	collagen binding	0.0487139884355936	1	Pcolce
