# Supplementary material for: Leptin signalling regulates transcriptional differences in granulosa cells from genetically obese mice but not the activation of NLRP3 inflammasome
Source: Sci Rep. 2024 Apr 5;14:8070. doi: 10.1038/s41598-024-58181-w (PMC10997671; doi:10.1038/s41598-024-58181-w)
Supplement: Supplementary file 9 — Supplementary Table 6. [file 41598_2024_58181_MOESM9_ESM.xlsx]

## Sheet: Arkusz1
Table S6. Functional enrichment analysis of down-regulated differentially expressed genes (DEGs) identified in mice lacking leptin (ob/ob)
No.	GO term ID	Term category	Description	P-adjusted	Number of DEGs enriched to particular GO term	List of DEGs enriched to the particular GO term
1	GO:0072006	BP	nephron development	2.33668101946561e-5	6	Klhl3, Pdgfra, Wnt4, Hoxd11, Agtr2, Hs3st3b1
2	GO:0001822	BP	kidney development	2.84007837821596e-4	6	Klhl3, Pdgfra, Wnt4, Hoxd11, Agtr2, Hs3st3b1
3	GO:0072001	BP	renal system development	3.32857114186746e-4	6	Klhl3, Pdgfra, Wnt4, Hoxd11, Agtr2, Hs3st3b1
4	GO:0001655	BP	urogenital system development	5.28613007621632e-4	6	Klhl3, Pdgfra, Wnt4, Hoxd11, Agtr2, Hs3st3b1
5	GO:0060562	BP	epithelial tube morphogenesis	5.28613007621632e-4	6	Klhl3, Pdgfra, Wnt4, Hoxd11, Agtr2, Hs3st3b1
6	GO:2001233	BP	regulation of apoptotic signaling pathway	5.28613007621632e-4	6	Pmp22, Unc5b, Lmna, Dapk2, Wnt4, Agtr2
7	GO:0042692	BP	muscle cell differentiation	6.80562113705951e-4	6	Pmp22, Lmna, Pdgfra, Tpm1, Wnt4, Agtr2
8	GO:0072078	BP	nephron tubule morphogenesis	2.33668101946561e-5	5	Klhl3, Wnt4, Hoxd11, Agtr2, Hs3st3b1
9	GO:0072088	BP	nephron epithelium morphogenesis	2.33668101946561e-5	5	Klhl3, Wnt4, Hoxd11, Agtr2, Hs3st3b1
10	GO:0072028	BP	nephron morphogenesis	2.33668101946561e-5	5	Klhl3, Wnt4, Hoxd11, Agtr2, Hs3st3b1
11	GO:0061333	BP	renal tubule morphogenesis	2.33668101946561e-5	5	Klhl3, Wnt4, Hoxd11, Agtr2, Hs3st3b1
12	GO:0072080	BP	nephron tubule development	3.47894551065365e-5	5	Klhl3, Wnt4, Hoxd11, Agtr2, Hs3st3b1
13	GO:0060993	BP	kidney morphogenesis	3.47894551065365e-5	5	Klhl3, Wnt4, Hoxd11, Agtr2, Hs3st3b1
14	GO:0061326	BP	renal tubule development	3.85987500655749e-5	5	Klhl3, Wnt4, Hoxd11, Agtr2, Hs3st3b1
15	GO:0072009	BP	nephron epithelium development	5.11829665898621e-5	5	Klhl3, Wnt4, Hoxd11, Agtr2, Hs3st3b1
16	GO:0072073	BP	kidney epithelium development	1.68900010416876e-4	5	Klhl3, Wnt4, Hoxd11, Agtr2, Hs3st3b1
17	GO:0048754	BP	branching morphogenesis of an epithelial tube	3.32857114186746e-4	5	Pdgfra, Wnt4, Hoxd11, Agtr2, Hs3st3b1
18	GO:0055001	BP	muscle cell development	5.28613007621632e-4	5	Pmp22, Lmna, Pdgfra, Tpm1, Agtr2
19	GO:0061138	BP	morphogenesis of a branching epithelium	5.28613007621632e-4	5	Pdgfra, Wnt4, Hoxd11, Agtr2, Hs3st3b1
20	GO:0001763	BP	morphogenesis of a branching structure	6.73213174228403e-4	5	Pdgfra, Wnt4, Hoxd11, Agtr2, Hs3st3b1
21	GO:0051146	BP	striated muscle cell differentiation	0.00201843526183863	5	Pmp22, Lmna, Pdgfra, Tpm1, Agtr2
22	GO:0008202	BP	steroid metabolic process	0.00214415893468787	5	Pmp22, Akr1c18, Pdgfra, Apoa1, Wnt4
23	GO:0006066	BP	alcohol metabolic process	0.0023024731669096	5	Pmp22, Akr1c18, Snca, Apoa1, Wnt4
24	GO:0019216	BP	regulation of lipid metabolic process	0.00317670399752016	5	Akr1c18, Snca, Pdgfra, Apoa1, Wnt4
25	GO:0032102	BP	negative regulation of response to external stimulus	0.0036975728386617	5	Pdgfra, Apoa1, Wnt4, Susd4, Abat
26	GO:0045785	BP	positive regulation of cell adhesion	0.00596528175792244	5	Podxl, Apoa1, Tpm1, Wnt4, Col16a1
27	GO:0060537	BP	muscle tissue development	0.00633328183856884	5	Pmp22, Lmna, Pdgfra, Tpm1, Agtr2
28	GO:0001658	BP	branching involved in ureteric bud morphogenesis	1.91858946524759e-4	4	Wnt4, Hoxd11, Agtr2, Hs3st3b1
29	GO:0060675	BP	ureteric bud morphogenesis	2.55725807994358e-4	4	Wnt4, Hoxd11, Agtr2, Hs3st3b1
30	GO:0072171	BP	mesonephric tubule morphogenesis	2.55725807994358e-4	4	Wnt4, Hoxd11, Agtr2, Hs3st3b1
31	GO:0001656	BP	metanephros development	4.24318092447458e-4	4	Pdgfra, Wnt4, Hoxd11, Agtr2
32	GO:0001657	BP	ureteric bud development	5.28613007621632e-4	4	Wnt4, Hoxd11, Agtr2, Hs3st3b1
33	GO:0072163	BP	mesonephric epithelium development	5.28613007621632e-4	4	Wnt4, Hoxd11, Agtr2, Hs3st3b1
34	GO:0072164	BP	mesonephric tubule development	5.28613007621632e-4	4	Wnt4, Hoxd11, Agtr2, Hs3st3b1
35	GO:0001823	BP	mesonephros development	5.68037830895249e-4	4	Wnt4, Hoxd11, Agtr2, Hs3st3b1
36	GO:0031032	BP	actomyosin structure organization	0.00390936408300391	4	Pdgfra, Apoa1, Tpm1, Wnt4
37	GO:1901617	BP	organic hydroxy compound biosynthetic process	0.0048130274067352	4	Snca, Apoa1, Wnt4, Agtr2
38	GO:0042180	BP	cellular ketone metabolic process	0.00486121642143567	4	Akr1c18, Snca, Apoa1, Wnt4
39	GO:0015850	BP	organic hydroxy compound transport	0.00579703997684516	4	Snca, Apoa1, Abat, Agtr2
40	GO:0048738	BP	cardiac muscle tissue development	0.00633328183856884	4	Lmna, Pdgfra, Tpm1, Agtr2
41	GO:0014706	BP	striated muscle tissue development	0.00709864066297289	4	Lmna, Pdgfra, Tpm1, Agtr2
42	GO:0007162	BP	negative regulation of cell adhesion	0.00817848606104372	4	Podxl, Plxna2, Apoa1, Abat
43	GO:0030198	BP	extracellular matrix organization	0.00817848606104372	4	Pmp22, Pdgfra, Col4a2, Col16a1
44	GO:0043062	BP	extracellular structure organization	0.00817848606104372	4	Pmp22, Pdgfra, Col4a2, Col16a1
45	GO:0045229	BP	external encapsulating structure organization	0.00817848606104372	4	Pmp22, Pdgfra, Col4a2, Col16a1
46	GO:0006790	BP	sulfur compound metabolic process	0.00889230460337466	4	Snca, Bgn, Mical2, Hs3st3b1
47	GO:0022604	BP	regulation of cell morphogenesis	0.00962357670820752	4	Sparc, Plxna2, Apoa1, Tpm1
48	GO:0042060	BP	wound healing	0.0129629193636814	4	Pdgfra, Tpm1, Wnt4, Abat
49	GO:0003002	BP	regionalization	0.01390419853647	4	Hoxc10, Plxna2, Mns1, Hoxd11
50	GO:1902903	BP	regulation of supramolecular fiber organization	0.0139556992125675	4	Snca, Apoa1, Tpm1, Wnt4
51	GO:0003012	BP	muscle system process	0.0172568337869221	4	Lmna, Tpm1, Abat, Agtr2
52	GO:0034329	BP	cell junction assembly	0.0184503634115796	4	Pmp22, Snca, Wnt4, Col16a1
53	GO:0006631	BP	fatty acid metabolic process	0.0184641922558862	4	Akr1c18, Elovl2, Snca, Apoa1
54	GO:0007015	BP	actin filament organization	0.0197780884248244	4	Apoa1, Tpm1, Wnt4, Mical2
55	GO:0022407	BP	regulation of cell-cell adhesion	0.0210438204805722	4	Podxl, Apoa1, Wnt4, Abat
56	GO:0007389	BP	pattern specification process	0.0235715714686242	4	Hoxc10, Plxna2, Mns1, Hoxd11
57	GO:0050808	BP	synapse organization	0.0237846119862786	4	Pmp22, Sparc, Snca, Palld
58	GO:0051953	BP	negative regulation of amine transport	6.80562113705951e-4	3	Snca, Abat, Agtr2
59	GO:0072210	BP	metanephric nephron development	7.1448495042003e-4	3	Pdgfra, Wnt4, Agtr2
60	GO:1905332	BP	positive regulation of morphogenesis of an epithelium	8.0932994713414e-4	3	Pdgfra, Wnt4, Agtr2
61	GO:0042417	BP	dopamine metabolic process	0.00119999107373315	3	Snca, Abat, Agtr2
62	GO:0051353	BP	positive regulation of oxidoreductase activity	0.00210157905080711	3	Snca, Pdp1, Agtr2
63	GO:0051496	BP	positive regulation of stress fiber assembly	0.00214415893468787	3	Apoa1, Tpm1, Wnt4
64	GO:0006584	BP	catecholamine metabolic process	0.00237554717318606	3	Snca, Abat, Agtr2
65	GO:0009712	BP	catechol-containing compound metabolic process	0.00237554717318606	3	Snca, Abat, Agtr2
66	GO:0032233	BP	positive regulation of actin filament bundle assembly	0.00298701054346521	3	Apoa1, Tpm1, Wnt4
67	GO:0050433	BP	regulation of catecholamine secretion	0.00298701054346521	3	Snca, Abat, Agtr2
68	GO:0050432	BP	catecholamine secretion	0.00317670399752016	3	Snca, Abat, Agtr2
69	GO:0061045	BP	negative regulation of wound healing	0.00330752127416161	3	Pdgfra, Wnt4, Abat
70	GO:1905330	BP	regulation of morphogenesis of an epithelium	0.00330752127416161	3	Pdgfra, Wnt4, Agtr2
71	GO:0045669	BP	positive regulation of osteoblast differentiation	0.00351197210262429	3	Lmna, Wnt4, Scube3
72	GO:0060191	BP	regulation of lipase activity	0.00446441206058075	3	Snca, Pdgfra, Apoa1
73	GO:0032890	BP	regulation of organic acid transport	0.0047715764673915	3	Snca, Abat, Agtr2
74	GO:0051937	BP	catecholamine transport	0.0047715764673915	3	Snca, Abat, Agtr2
75	GO:1903035	BP	negative regulation of response to wounding	0.00501099012910947	3	Pdgfra, Wnt4, Abat
76	GO:0051341	BP	regulation of oxidoreductase activity	0.00542374236172333	3	Snca, Pdp1, Agtr2
77	GO:0051492	BP	regulation of stress fiber assembly	0.00579703997684516	3	Apoa1, Tpm1, Wnt4
78	GO:0055013	BP	cardiac muscle cell development	0.0062108319915846	3	Lmna, Pdgfra, Agtr2
79	GO:0015844	BP	monoamine transport	0.00633328183856884	3	Snca, Abat, Agtr2
80	GO:0006576	BP	cellular biogenic amine metabolic process	0.00633328183856884	3	Snca, Abat, Agtr2
81	GO:0055006	BP	cardiac cell development	0.00660184209046205	3	Lmna, Pdgfra, Agtr2
82	GO:0110020	BP	regulation of actomyosin structure organization	0.00668406747182205	3	Apoa1, Tpm1, Wnt4
83	GO:2000181	BP	negative regulation of blood vessel morphogenesis	0.00671217795284669	3	Sparc, Col4a2, Wnt4
84	GO:1901343	BP	negative regulation of vasculature development	0.00680864232334473	3	Sparc, Col4a2, Wnt4
85	GO:0032231	BP	regulation of actin filament bundle assembly	0.00694434119611316	3	Apoa1, Tpm1, Wnt4
86	GO:0030038	BP	contractile actin filament bundle assembly	0.00694434119611316	3	Apoa1, Tpm1, Wnt4
87	GO:0043149	BP	stress fiber assembly	0.00694434119611316	3	Apoa1, Tpm1, Wnt4
88	GO:0051952	BP	regulation of amine transport	0.00694434119611316	3	Snca, Abat, Agtr2
89	GO:0019218	BP	regulation of steroid metabolic process	0.00696654943034632	3	Akr1c18, Apoa1, Wnt4
90	GO:0044070	BP	regulation of anion transport	0.00696654943034632	3	Snca, Abat, Agtr2
91	GO:0015837	BP	amine transport	0.00724511618869767	3	Snca, Abat, Agtr2
92	GO:0044106	BP	cellular amine metabolic process	0.00724511618869767	3	Snca, Abat, Agtr2
93	GO:0034754	BP	cellular hormone metabolic process	0.00724511618869767	3	Akr1c18, Pdgfra, Wnt4
94	GO:0010927	BP	cellular component assembly involved in morphogenesis	0.00734681131306791	3	Pmp22, Pdgfra, Tpm1
95	GO:0009308	BP	amine metabolic process	0.00773015400263163	3	Snca, Abat, Agtr2
96	GO:0018958	BP	phenol-containing compound metabolic process	0.00773015400263163	3	Snca, Abat, Agtr2
97	GO:0061041	BP	regulation of wound healing	0.00817848606104372	3	Pdgfra, Wnt4, Abat
98	GO:2000027	BP	regulation of animal organ morphogenesis	0.00817848606104372	3	Wnt4, Hoxd11, Agtr2
99	GO:0010811	BP	positive regulation of cell-substrate adhesion	0.00902152273019207	3	Apoa1, Wnt4, Col16a1
100	GO:0035270	BP	endocrine system development	0.00902152273019207	3	Pdgfra, Apoa1, Wnt4
101	GO:0046165	BP	alcohol biosynthetic process	0.00913412544433908	3	Snca, Apoa1, Wnt4
102	GO:0055007	BP	cardiac muscle cell differentiation	0.0103790078923451	3	Lmna, Pdgfra, Agtr2
103	GO:0010565	BP	regulation of cellular ketone metabolic process	0.0111185274907943	3	Snca, Apoa1, Wnt4
104	GO:0045667	BP	regulation of osteoblast differentiation	0.0120125192752048	3	Lmna, Wnt4, Scube3
105	GO:0062013	BP	positive regulation of small molecule metabolic process	0.013699549790365	3	Snca, Apoa1, Wnt4
106	GO:0006694	BP	steroid biosynthetic process	0.0138327156830736	3	Akr1c18, Apoa1, Wnt4
107	GO:2001236	BP	regulation of extrinsic apoptotic signaling pathway	0.01390419853647	3	Unc5b, Lmna, Agtr2
108	GO:0051017	BP	actin filament bundle assembly	0.0139556992125675	3	Apoa1, Tpm1, Wnt4
109	GO:1903531	BP	negative regulation of secretion by cell	0.0139556992125675	3	Snca, Abat, Agtr2
110	GO:0035107	BP	appendage morphogenesis	0.0139556992125675	3	Hoxc10, Plxna2, Hoxd11
111	GO:0035108	BP	limb morphogenesis	0.0139556992125675	3	Hoxc10, Plxna2, Hoxd11
112	GO:1903034	BP	regulation of response to wounding	0.0139556992125675	3	Pdgfra, Wnt4, Abat
113	GO:0061572	BP	actin filament bundle organization	0.0141413885594665	3	Apoa1, Tpm1, Wnt4
114	GO:0043271	BP	negative regulation of ion transport	0.0141413885594665	3	Snca, Abat, Agtr2
115	GO:1902905	BP	positive regulation of supramolecular fiber organization	0.0151467803936729	3	Apoa1, Tpm1, Wnt4
116	GO:0035051	BP	cardiocyte differentiation	0.0154274910286636	3	Lmna, Pdgfra, Agtr2
117	GO:0045834	BP	positive regulation of lipid metabolic process	0.0154274910286636	3	Pdgfra, Apoa1, Wnt4
118	GO:0044703	BP	multi-organism reproductive process	0.0159296771111948	3	Pmp22, Akr1c18, Wnt4
119	GO:0030534	BP	adult behavior	0.0159954514358684	3	Pmp22, Snca, Abat
120	GO:0051048	BP	negative regulation of secretion	0.0184314110915359	3	Snca, Abat, Agtr2
121	GO:0046890	BP	regulation of lipid biosynthetic process	0.0184568424652629	3	Akr1c18, Apoa1, Wnt4
122	GO:0048736	BP	appendage development	0.0184568424652629	3	Hoxc10, Plxna2, Hoxd11
123	GO:0060173	BP	limb development	0.0184568424652629	3	Hoxc10, Plxna2, Hoxd11
124	GO:0051495	BP	positive regulation of cytoskeleton organization	0.0184568424652629	3	Apoa1, Tpm1, Wnt4
125	GO:0120032	BP	regulation of plasma membrane bounded cell projection assembly	0.0184568424652629	3	Podxl, Mns1, Septin9
126	GO:0022408	BP	negative regulation of cell-cell adhesion	0.0188093643279148	3	Podxl, Apoa1, Abat
127	GO:0060491	BP	regulation of cell projection assembly	0.0188093643279148	3	Podxl, Mns1, Septin9
128	GO:0008217	BP	regulation of blood pressure	0.0212349489161426	3	Tpm1, Abat, Agtr2
129	GO:1901888	BP	regulation of cell junction assembly	0.0212349489161426	3	Snca, Wnt4, Col16a1
130	GO:0001649	BP	osteoblast differentiation	0.0215565760244463	3	Lmna, Wnt4, Scube3
131	GO:0042445	BP	hormone metabolic process	0.0215565760244463	3	Akr1c18, Pdgfra, Wnt4
132	GO:0010810	BP	regulation of cell-substrate adhesion	0.0224850387533955	3	Apoa1, Wnt4, Col16a1
133	GO:0009952	BP	anterior/posterior pattern specification	0.0238403675129483	3	Hoxc10, Plxna2, Hoxd11
134	GO:0097191	BP	extrinsic apoptotic signaling pathway	0.0249975525389061	3	Unc5b, Lmna, Agtr2
135	GO:2001234	BP	negative regulation of apoptotic signaling pathway	0.0258068474591399	3	Unc5b, Lmna, Wnt4
136	GO:0006470	BP	protein dephosphorylation	0.0263279852712992	3	Ptprb, Pdp1, Agtr2
137	GO:0060348	BP	bone development	0.0285556059730902	3	Sparc, Bgn, Hoxd11
138	GO:0007626	BP	locomotory behavior	0.0305003906457381	3	Pmp22, Snca, Abat
139	GO:0110053	BP	regulation of actin filament organization	0.0332648015146612	3	Apoa1, Tpm1, Wnt4
140	GO:0046942	BP	carboxylic acid transport	0.0366777540898557	3	Snca, Abat, Agtr2
141	GO:0046394	BP	carboxylic acid biosynthetic process	0.0381201747243221	3	Elovl2, Apoa1, Abat
142	GO:0061448	BP	connective tissue development	0.0381201747243221	3	Lmna, Bgn, Hoxd11
143	GO:0016053	BP	organic acid biosynthetic process	0.0381201747243221	3	Elovl2, Apoa1, Abat
144	GO:0090287	BP	regulation of cellular response to growth factor stimulus	0.0393332190649692	3	Wnt4, Scube3, Agtr2
145	GO:1901342	BP	regulation of vasculature development	0.042396906784976	3	Sparc, Col4a2, Wnt4
146	GO:0031647	BP	regulation of protein stability	0.0429797910293905	3	Snca, Lmna, Apoa1
147	GO:0015849	BP	organic acid transport	0.0455253679323608	3	Snca, Abat, Agtr2
148	GO:0090184	BP	positive regulation of kidney development	0.00302652145479561	2	Wnt4, Agtr2
149	GO:0032060	BP	bleb assembly	0.0036975728386617	2	Pmp22, Emp3
150	GO:0072224	BP	metanephric glomerulus development	0.00414798474251526	2	Pdgfra, Agtr2
151	GO:0042416	BP	dopamine biosynthetic process	0.0048130274067352	2	Snca, Agtr2
152	GO:0010544	BP	negative regulation of platelet activation	0.00579703997684516	2	Pdgfra, Abat
153	GO:0033604	BP	negative regulation of catecholamine secretion	0.00579703997684516	2	Abat, Agtr2
154	GO:0048148	BP	behavioral response to cocaine	0.00633328183856884	2	Snca, Abat
155	GO:1902644	BP	tertiary alcohol metabolic process	0.00633328183856884	2	Akr1c18, Wnt4
156	GO:0010039	BP	response to iron ion	0.00668406747182205	2	Snca, Abat
157	GO:0042053	BP	regulation of dopamine metabolic process	0.00694434119611316	2	Snca, Abat
158	GO:0008211	BP	glucocorticoid metabolic process	0.00724511618869767	2	Apoa1, Wnt4
159	GO:0030325	BP	adrenal gland development	0.00724511618869767	2	Pdgfra, Apoa1
160	GO:0042069	BP	regulation of catecholamine metabolic process	0.00724511618869767	2	Snca, Abat
161	GO:0003338	BP	metanephros morphogenesis	0.00792329751237605	2	Wnt4, Agtr2
162	GO:0009713	BP	catechol-containing compound biosynthetic process	0.00792329751237605	2	Snca, Agtr2
163	GO:0042423	BP	catecholamine biosynthetic process	0.00792329751237605	2	Snca, Agtr2
164	GO:0015874	BP	norepinephrine transport	0.00817848606104372	2	Snca, Agtr2
165	GO:0051894	BP	positive regulation of focal adhesion assembly	0.00817848606104372	2	Wnt4, Col16a1
166	GO:0032891	BP	negative regulation of organic acid transport	0.00836242082483373	2	Abat, Agtr2
167	GO:1902932	BP	positive regulation of alcohol biosynthetic process	0.00836242082483373	2	Snca, Wnt4
168	GO:0045724	BP	positive regulation of cilium assembly	0.0088766078385038	2	Mns1, Septin9
169	GO:0150117	BP	positive regulation of cell-substrate junction organization	0.0101436673292167	2	Wnt4, Col16a1
170	GO:1903792	BP	negative regulation of anion transport	0.0101436673292167	2	Abat, Agtr2
171	GO:0090183	BP	regulation of kidney development	0.0111443701615095	2	Wnt4, Agtr2
172	GO:0009954	BP	proximal/distal pattern formation	0.0121683802318828	2	Hoxc10, Hoxd11
173	GO:0035640	BP	exploration behavior	0.0121683802318828	2	Abat, Agtr2
174	GO:0033238	BP	regulation of cellular amine metabolic process	0.0132138131203386	2	Snca, Abat
175	GO:0014046	BP	dopamine secretion	0.0139556992125675	2	Snca, Abat
176	GO:0014059	BP	regulation of dopamine secretion	0.0139556992125675	2	Snca, Abat
177	GO:0110110	BP	positive regulation of animal organ morphogenesis	0.0139556992125675	2	Wnt4, Hoxd11
178	GO:0009309	BP	amine biosynthetic process	0.0141413885594665	2	Snca, Agtr2
179	GO:0042220	BP	response to cocaine	0.0141413885594665	2	Snca, Abat
180	GO:0042401	BP	cellular biogenic amine biosynthetic process	0.0141413885594665	2	Snca, Agtr2
181	GO:0008207	BP	C21-steroid hormone metabolic process	0.0146103603481115	2	Akr1c18, Wnt4
182	GO:0031128	BP	developmental induction	0.0146103603481115	2	Wnt4, Hoxd11
183	GO:0045940	BP	positive regulation of steroid metabolic process	0.0151467803936729	2	Apoa1, Wnt4
184	GO:0032768	BP	regulation of monooxygenase activity	0.0154562626550282	2	Snca, Agtr2
185	GO:0010543	BP	regulation of platelet activation	0.0159296771111948	2	Pdgfra, Abat
186	GO:0030195	BP	negative regulation of blood coagulation	0.0164049686116784	2	Pdgfra, Abat
187	GO:1900047	BP	negative regulation of hemostasis	0.01688203791636	2	Pdgfra, Abat
188	GO:0050819	BP	negative regulation of coagulation	0.0172568337869221	2	Pdgfra, Abat
189	GO:1902930	BP	regulation of alcohol biosynthetic process	0.0172568337869221	2	Snca, Wnt4
190	GO:0051955	BP	regulation of amino acid transport	0.0184314110915359	2	Snca, Abat
191	GO:0046189	BP	phenol-containing compound biosynthetic process	0.0184568424652629	2	Snca, Agtr2
192	GO:0070527	BP	platelet aggregation	0.0188093643279148	2	Pdgfra, Abat
193	GO:0003044	BP	regulation of systemic arterial blood pressure mediated by a chemical signal	0.0192304838349291	2	Tpm1, Agtr2
194	GO:0015872	BP	dopamine transport	0.0210105841358118	2	Snca, Abat
195	GO:0030042	BP	actin filament depolymerization	0.0216413134138899	2	Tpm1, Mical2
196	GO:2001238	BP	positive regulation of extrinsic apoptotic signaling pathway	0.0216413134138899	2	Unc5b, Agtr2
197	GO:0010517	BP	regulation of phospholipase activity	0.0234576943308347	2	Snca, Pdgfra
198	GO:0051893	BP	regulation of focal adhesion assembly	0.0237077618346334	2	Wnt4, Col16a1
199	GO:0060193	BP	positive regulation of lipase activity	0.0237077618346334	2	Pdgfra, Apoa1
200	GO:0090109	BP	regulation of cell-substrate junction assembly	0.0237077618346334	2	Wnt4, Col16a1
201	GO:0001954	BP	positive regulation of cell-matrix adhesion	0.0238403675129483	2	Wnt4, Col16a1
202	GO:0032835	BP	glomerulus development	0.0238403675129483	2	Pdgfra, Agtr2
203	GO:0048008	BP	platelet-derived growth factor receptor signaling pathway	0.0238403675129483	2	Snca, Pdgfra
204	GO:0045776	BP	negative regulation of blood pressure	0.0243276151704687	2	Abat, Agtr2
205	GO:0060688	BP	regulation of morphogenesis of a branching structure	0.0243276151704687	2	Pdgfra, Agtr2
206	GO:0030193	BP	regulation of blood coagulation	0.0248156110620004	2	Pdgfra, Abat
207	GO:0150116	BP	regulation of cell-substrate junction organization	0.0258068474591399	2	Wnt4, Col16a1
208	GO:1900046	BP	regulation of hemostasis	0.0258068474591399	2	Pdgfra, Abat
209	GO:0015800	BP	acidic amino acid transport	0.0262836493921288	2	Snca, Abat
210	GO:1902017	BP	regulation of cilium assembly	0.0262836493921288	2	Mns1, Septin9
211	GO:0030239	BP	myofibril assembly	0.0266502531528041	2	Pdgfra, Tpm1
212	GO:0050818	BP	regulation of coagulation	0.0266502531528041	2	Pdgfra, Abat
213	GO:0055002	BP	striated muscle cell development	0.027265307356615	2	Pdgfra, Tpm1
214	GO:0034308	BP	primary alcohol metabolic process	0.033112962492651	2	Akr1c18, Wnt4
215	GO:0043279	BP	response to alkaloid	0.033112962492651	2	Snca, Abat
216	GO:0050810	BP	regulation of steroid biosynthetic process	0.0344217758690327	2	Akr1c18, Wnt4
217	GO:0007568	BP	aging	0.0347758359368066	2	Pmp22, Abat
218	GO:0032272	BP	negative regulation of protein polymerization	0.0347758359368066	2	Snca, Tpm1
219	GO:0034109	BP	homotypic cell-cell adhesion	0.0347758359368066	2	Pdgfra, Abat
220	GO:1902117	BP	positive regulation of organelle assembly	0.0354335887996523	2	Mns1, Septin9
221	GO:0048041	BP	focal adhesion assembly	0.0360943476100981	2	Wnt4, Col16a1
222	GO:0033627	BP	cell adhesion mediated by integrin	0.0380940756968057	2	Podxl, Col16a1
223	GO:0006835	BP	dicarboxylic acid transport	0.0381201747243221	2	Snca, Abat
224	GO:0030168	BP	platelet activation	0.0401274162279288	2	Pdgfra, Abat
225	GO:0061053	BP	somite development	0.0414786141618403	2	Plxna2, Wnt4
226	GO:0007044	BP	cell-substrate junction assembly	0.0421579721195919	2	Wnt4, Col16a1
227	GO:0019217	BP	regulation of fatty acid metabolic process	0.0461007701318798	2	Snca, Apoa1
228	GO:0150115	BP	cell-substrate junction organization	0.0461007701318798	2	Wnt4, Col16a1
229	GO:0099565	BP	chemical synaptic transmission, postsynaptic	0.0467942089456737	2	Snca, Abat
230	GO:0090288	BP	negative regulation of cellular response to growth factor stimulus	0.0474897747803978	2	Wnt4, Agtr2
231	GO:2001237	BP	negative regulation of extrinsic apoptotic signaling pathway	0.0479999251390278	2	Unc5b, Lmna
232	GO:0003300	BP	cardiac muscle hypertrophy	0.0493973473921171	2	Lmna, Agtr2
233	GO:0046889	BP	positive regulation of lipid biosynthetic process	0.0493973473921171	2	Apoa1, Wnt4
234	GO:0062023	CC	collagen-containing extracellular matrix	5.28613007621632e-4	6	Pmp22, Sparc, Plxna2, Bgn, Col4a2, Col16a1
235	GO:0043235	CC	receptor complex	0.0165237400121087	4	Pmp22, Ptprb, Plxna2, Pdgfra
236	GO:0001725	CC	stress fiber	0.0047715764673915	3	Tpm1, Palld, Septin9
237	GO:0097517	CC	contractile actin filament bundle	0.0047715764673915	3	Tpm1, Palld, Septin9
238	GO:0032432	CC	actin filament bundle	0.00559330890477133	3	Tpm1, Palld, Septin9
239	GO:0042641	CC	actomyosin	0.00559330890477133	3	Tpm1, Palld, Septin9
240	GO:0005604	CC	basement membrane	0.00716560435368035	3	Pmp22, Sparc, Col4a2
241	GO:0099568	CC	cytoplasmic region	0.0223213144008987	3	Mns1, Cltb, Septin9
242	GO:0005938	CC	cell cortex	0.0406685572256848	3	Snca, Cltb, Septin9
243	GO:0030133	CC	transport vesicle	0.0439484766047621	3	Snca, Bgn, Cltb
244	GO:0031253	CC	cell projection membrane	0.045316475139009	3	Podxl, Tpm1, Cltb
245	GO:0098644	CC	complex of collagen trimers	0.00579703997684516	2	Col4a2, Col16a1
246	GO:0031091	CC	platelet alpha granule	0.00633328183856884	2	Sparc, Snca
247	GO:0005581	CC	collagen trimer	0.033112962492651	2	Col4a2, Col16a1
248	GO:0030672	CC	synaptic vesicle membrane	0.033112962492651	2	Snca, Cltb
249	GO:0099501	CC	exocytic vesicle membrane	0.033112962492651	2	Snca, Cltb
250	GO:0016363	CC	nuclear matrix	0.0380940756968057	2	Sparc, Lmna
251	GO:0030667	CC	secretory granule membrane	0.0381201747243221	2	Sparc, Snca
252	GO:0005902	CC	microvillus	0.0479999251390278	2	Podxl, Pdgfra
253	GO:0003779	MF	actin binding	0.0048130274067352	5	Klhl3, Snca, Tpm1, Mical2, Palld
254	GO:0005201	MF	extracellular matrix structural constituent	0.00153120394291953	4	Sparc, Bgn, Col4a2, Col16a1
255	GO:0030020	MF	extracellular matrix structural constituent conferring tensile strength	0.012736959346602	2	Col4a2, Col16a1
256	GO:0050840	MF	extracellular matrix binding	0.0210105841358118	2	Sparc, Bgn
257	GO:0016709	MF	oxidoreductase activity, acting on paired donors, with incorporation or reduction of molecular oxygen, NAD(P)H as one donor, and incorporation of one atom of oxygen	0.0248156110620004	2	Akr1c18, Mical2
258	GO:0016651	MF	oxidoreductase activity, acting on NAD(P)H	0.0300353425562774	2	Akr1c18, Mical2
259	GO:0033293	MF	monocarboxylic acid binding	0.0401274162279288	2	Akr1c18, Snca
