# Supplementary material for: Leptin signalling regulates transcriptional differences in granulosa cells from genetically obese mice but not the activation of NLRP3 inflammasome
Source: Sci Rep. 2024 Apr 5;14:8070. doi: 10.1038/s41598-024-58181-w (PMC10997671; doi:10.1038/s41598-024-58181-w)
Supplement: Supplementary file 10 — Supplementary Table 7. [file 41598_2024_58181_MOESM10_ESM.xlsx]

## Sheet: Arkusz1
Table S7. Functional enrichment analysis of up-regulated differentially expressed genes (DEGs) identified in mice lacking leptin (ob/ob).
No.	GO term ID	Term category	Description	P-adjusted	Number of DEGs enriched to particular GO term	List of DEGs enriched to the particular GO term
1	GO:0061448	BP	connective tissue development	0.0470917446089607	4	Otor, Bmp3, Dgat2, Bmpr2
2	GO:0034502	BP	protein localization to chromosome	0.0355747327576111	3	Tex15, Knl1, Wapl
3	GO:0062014	BP	negative regulation of small molecule metabolic process	0.0355747327576111	3	Dgat2, Dkk3, Fbp1
4	GO:0032341	BP	aldosterone metabolic process	0.0355747327576111	2	Ednrb, Dkk3
5	GO:0008212	BP	mineralocorticoid metabolic process	0.0355747327576111	2	Ednrb, Dkk3
